# Supplementary material for: Effect of Pneumococcal Vaccine on Mortality and Cardiovascular Outcomes: A Systematic Review and Meta-Analysis
Source: J Clin Med. 2022 Jun 30;11(13):3799. doi: 10.3390/jcm11133799 (PMC9267914; doi:10.3390/jcm11133799)
Supplement: Supplementary file 1 [file jcm-11-03799-s001.zip]

Archive with 1 entries (1 files):
- jcm-1757613-supplementary.pdf
